# Supplementary material for: Metformin enhances anti-mycobacterial responses by educating CD8+ T-cell immunometabolic circuits
Source: Nat Commun. 2020 Oct 16;11:5225. doi: 10.1038/s41467-020-19095-z (PMC7567856; doi:10.1038/s41467-020-19095-z)
Supplement: Supplementary file 3 — Supplementary Data 1 [file 41467_2020_19095_MOESM3_ESM.xlsx]

## Sheet: Sheet1
Supplementary Data 1: 202 Differentially expressed genes between splenic
	CD8+ T cells from CXCR3-KO vs WT mice.
No.	Gene ID	Gene name	p value	logFC	FOXO1 target
1	ENSMUSG00000019539.11	Rcn3	1.42266e-20	-4.89299
2	ENSMUSG00000050232.6	Cxcr3	7.68398e-19	-4.58595
3	ENSMUSG00000062382.9	Ftl1-ps1	3.50865e-06	-2.8373
4	ENSMUSG00000054901.7	Arhgef33	0.00601219	-2.44204
5	ENSMUSG00000109602.1	Gm31597	0.00616978	-2.40422
6	ENSMUSG00000047881.14	Rell1	1.27227e-09	-2.31318
7	ENSMUSG00000108322.1	5430431A17Rik	0.0305309	-2.06599
8	ENSMUSG00000031790.8	Mmp15	0.0114465	-2.0375
9	ENSMUSG00000004612.9	Nkg7	0.00764458	-1.99844
10	ENSMUSG00000089796.1	Gm16575	0.00911729	-1.87034
11	ENSMUSG00000086154.2	Gm16196	0.0271686	-1.85032
12	ENSMUSG00000081251.1	Gm12164	0.0426921	-1.68258
13	ENSMUSG00000050708.16	Ftl1	0.000150658	-1.63697
14	ENSMUSG00000041930.7	Fam222a	0.0415927	-1.60461
15	ENSMUSG00000044949.4	Ubtd2	0.0433643	-1.48462
16	ENSMUSG00000035671.6	Zswim4	4.9863e-05	-1.24829
17	ENSMUSG00000096746.3	Trav7d-3	0.0426921	-1.22929
18	ENSMUSG00000031971.15	Ccsap	0.000277903	-1.22797
19	ENSMUSG00000045411.16	2410002F23Rik	1.54412e-06	-1.22675
20	ENSMUSG00000033316.14	Galnt9	0.0177613	-1.19754
21	ENSMUSG00000051427.14	Ccdc157	0.0479763	-1.17151
22	ENSMUSG00000084497.1	Gm22107	0.0298126	-1.15956
23	ENSMUSG00000045757.6	Zfp764	1.43987e-05	-1.15098
24	ENSMUSG00000029385.14	Ccng2	0.0168219	-1.13267	Yes
25	ENSMUSG00000043929.16	Klhl15	0.00687007	-1.11616	Yes
26	ENSMUSG00000031668.14	Eif2ak3	0.000865143	-1.11459	Yes
27	ENSMUSG00000021699.17	Pde4d	0.0087993	-1.0623
28	ENSMUSG00000032777.9	Gtf3c1	0.000149204	-0.994442	Yes
29	ENSMUSG00000037126.16	Psd	0.0213664	-0.96551
30	ENSMUSG00000024797.13	Vps51	0.00683069	-0.963313	Yes
31	ENSMUSG00000020448.16	Rnf185	0.00318357	-0.956599
32	ENSMUSG00000021477.9	Ctsl	3.51037e-05	-0.941561	Yes
33	ENSMUSG00000041995.8	Zbed3	0.020311	-0.93579
34	ENSMUSG00000051306.7	Usp42	0.0291487	-0.926713
35	ENSMUSG00000032898.9	Fbxo21	0.0307285	-0.926396
36	ENSMUSG00000047777.9	Phf13	0.0456539	-0.925053
37	ENSMUSG00000042507.15	Elmsan1	8.58796e-05	-0.909724
38	ENSMUSG00000021226.7	Acot2	0.0246542	-0.897569
39	ENSMUSG00000025139.14	Tollip	0.00263199	-0.89621
40	ENSMUSG00000021179.8	Nrde2	0.015466	-0.872929
41	ENSMUSG00000028893.8	Sesn2	0.0388424	-0.868282	Yes
42	ENSMUSG00000024603.8	Dctn4	8.58796e-05	-0.866858
43	ENSMUSG00000023009.14	Nckap5l	0.00616978	-0.85888
44	ENSMUSG00000030374.15	Strn4	0.0264279	-0.851407
45	ENSMUSG00000028850.2	Gpatch3	0.00687007	-0.850221
46	ENSMUSG00000026036.17	Nif3l1	0.0200839	-0.84951	Yes
47	ENSMUSG00000026135.17	Zfp142	0.0143239	-0.841616	Yes
48	ENSMUSG00000044864.16	Ankrd50	0.0156216	-0.831273	Yes
49	ENSMUSG00000002603.15	Tgfb1	0.0298126	-0.823466
50	ENSMUSG00000039828.7	Wdr70	0.00533044	-0.812044
51	ENSMUSG00000032633.12	Flcn	0.00687007	-0.797169	Yes
52	ENSMUSG00000044167.6	Foxo1	0.0392298	-0.786799	Yes
53	ENSMUSG00000030417.15	Pdcd5	0.00687007	-0.784186	Yes
54	ENSMUSG00000038393.14	Txnip	0.0433643	-0.763537	Yes
55	ENSMUSG00000048027.8	Rgmb	0.0374065	-0.761007
56	ENSMUSG00000051413.17	Plagl2	0.0303417	-0.745001
57	ENSMUSG00000022426.6	Josd1	0.047991	-0.740837	Yes
58	ENSMUSG00000022999.15	Lmbr1l	0.0222815	-0.729927	Yes
59	ENSMUSG00000055723.6	Rras2	0.00704483	-0.72142
60	ENSMUSG00000020893.17	Per1	0.0178481	-0.672478	Yes
61	ENSMUSG00000022052.9	Ppp2r2a	0.0426921	-0.639511
62	ENSMUSG00000032549.7	Rab6b	0.0319524	-0.619279	Yes
63	ENSMUSG00000063511.11	Snrnp70	0.0113442	-0.604312	Yes
64	ENSMUSG00000028709.3	Mob3c	0.0395439	-0.601776
65	ENSMUSG00000022812.14	Gsk3b	0.0267702	-0.557804	Yes
66	ENSMUSG00000035704.17	Alg8	0.0475787	0.736499
67	ENSMUSG00000020423.6	Btg2	0.0325286	0.746799	Yes
68	ENSMUSG00000051451.6	Crebzf	0.0474005	0.892531
69	ENSMUSG00000036931.15	Nfkbid	0.0435688	0.901947
70	ENSMUSG00000044786.6	Zfp36	0.0310646	0.95052	Yes
71	ENSMUSG00000045382.6	Cxcr4	0.0167259	0.988402
72	ENSMUSG00000057497.8	Fam136a	0.0374065	1.01672	Yes
73	ENSMUSG00000025326.12	Ube3a	0.00198035	1.02042
74	ENSMUSG00000023186.14	Vwa5a	0.0366335	1.06199
75	ENSMUSG00000021710.11	Nln	0.0366335	1.09731	Yes
76	ENSMUSG00000005774.12	Rfx5	0.0227631	1.10849	Yes
77	ENSMUSG00000040435.12	Ppp1r15a	0.00216397	1.11849
78	ENSMUSG00000022346.15	Myc	0.0207393	1.12544
79	ENSMUSG00000024190.6	Dusp1	0.0060554	1.15645
80	ENSMUSG00000003420.8	Fcgrt	0.00601219	1.16612
81	ENSMUSG00000052684.4	Jun	0.000295613	1.19357	Yes
82	ENSMUSG00000027562.12	Car2	0.0395439	1.22079	Yes
83	ENSMUSG00000001942.8	Siae	0.00643821	1.24669
84	ENSMUSG00000041231.15	Ublcp1	0.0213664	1.25253	Yes
85	ENSMUSG00000030107.10	Usp18	0.00804813	1.25515
86	ENSMUSG00000034903.18	Cobll1	0.00986156	1.2638
87	ENSMUSG00000027556.15	Car1	0.00804813	1.28444
88	ENSMUSG00000067235.14	H2-Q10	4.9863e-05	1.38707
89	ENSMUSG00000020120.15	Plek	0.0343791	1.40427
90	ENSMUSG00000000817.10	Fasl	0.0128969	1.41584	Yes
91	ENSMUSG00000054364.5	Rhob	0.00643821	1.4324
92	ENSMUSG00000034664.13	Itga2b	0.0396488	1.45323
93	ENSMUSG00000031246.14	Sh3bgrl	0.000141964	1.48112
94	ENSMUSG00000032204.13	Aqp9	0.0351958	1.50048
95	ENSMUSG00000027199.14	Gatm	0.0165812	1.51209
96	ENSMUSG00000026389.16	Steap3	0.0156216	1.51889
97	ENSMUSG00000005824.7	Tnfsf14	0.0406749	1.54168
98	ENSMUSG00000087138.1	Gm15545	0.0343791	1.56631
99	ENSMUSG00000027306.15	Nusap1	0.0122815	1.56731
100	ENSMUSG00000026358.13	Rgs1	1.40529e-08	1.58816
101	ENSMUSG00000004655.5	Aqp1	0.00986156	1.61768
102	ENSMUSG00000029413.14	Naaa	0.0499094	1.62145
103	ENSMUSG00000021250.13	Fos	1.64373e-05	1.63728	Yes
104	ENSMUSG00000032369.13	Plscr1	0.000788108	1.67715
105	ENSMUSG00000076617.9	Ighm	0.0156216	1.68846
106	ENSMUSG00000020125.7	Elane	0.0377369	1.69944
107	ENSMUSG00000034708.11	Grn	0.0148356	1.71613
108	ENSMUSG00000017861.11	Mybl2	0.00595138	1.72867	Yes
109	ENSMUSG00000030447.15	Cyfip1	0.00870915	1.7296
110	ENSMUSG00000027078.14	Ube2l6	0.0110897	1.7581
111	ENSMUSG00000096108.2	Ighv11-2	0.015608	1.77446
112	ENSMUSG00000054191.8	Klf1	0.0111563	1.7921
113	ENSMUSG00000079227.10	Ccr5	0.0310646	1.79733
114	ENSMUSG00000029455.14	Aldh2	0.0200839	1.81402
115	ENSMUSG00000105906.1	Iglc1	0.0310646	1.84544
116	ENSMUSG00000056054.9	S100a8	0.0426921	1.84921
117	ENSMUSG00000095700.2	Ighv10-3	0.0178481	1.85738
118	ENSMUSG00000095981.1	Ighv10-1	0.00977849	1.87194
119	ENSMUSG00000094345.2	Igkv14-126	0.0187092	1.89158
120	ENSMUSG00000076580.3	Igkv8-27	0.0156216	1.89302
121	ENSMUSG00000031170.14	Slc38a5	0.0222214	1.89666
122	ENSMUSG00000041515.10	Irf8	0.0273948	1.90189
123	ENSMUSG00000000861.15	Bcl11a	0.0178481	1.90313
124	ENSMUSG00000102824.1	Pdcd5-ps	0.0249575	1.93507	Yes
125	ENSMUSG00000028644.16	Ermap	0.00374928	1.94686
126	ENSMUSG00000040204.6	Pclaf	0.00303173	1.9538
127	ENSMUSG00000083992.1	Gm11478	0.00616978	1.95804
128	ENSMUSG00000076583.1	Igkv8-24	0.0343791	1.98544
129	ENSMUSG00000076562.1	Igkv4-50	0.0456539	1.99322
130	ENSMUSG00000025492.6	Ifitm3	0.0222214	1.99767
131	ENSMUSG00000030579.10	Tyrobp	0.0426921	2.01556
132	ENSMUSG00000026073.13	Il1r2	0.0343791	2.0253
133	ENSMUSG00000095612.2	Ighv5-4	0.0343791	2.03278
134	ENSMUSG00000030796.17	Tead2	0.0203849	2.03367	Yes
135	ENSMUSG00000094075.1	Ighv1-80	0.0177965	2.04305
136	ENSMUSG00000000982.5	Ccl3	0.0379916	2.0431
137	ENSMUSG00000049103.14	Ccr2	0.0230131	2.04692	Yes
138	ENSMUSG00000026196.7	Bard1	0.0161202	2.0472
139	ENSMUSG00000076677.1	Ighv6-3	0.00042269	2.04815
140	ENSMUSG00000056091.12	St3gal5	0.0298126	2.05068
141	ENSMUSG00000095351.2	Igkv3-2	0.0315468	2.05611
142	ENSMUSG00000026880.11	Stom	1.6291e-05	2.06092	Yes
143	ENSMUSG00000099241.2	Gm18852	0.0222815	2.07351
144	ENSMUSG00000094420.2	Igkv10-96	0.0166473	2.07537
145	ENSMUSG00000018930.3	Ccl4	0.00533044	2.08086
146	ENSMUSG00000001542.7	Ell2	0.00596264	2.08536	Yes
147	ENSMUSG00000032554.15	Trf	0.0305077	2.08558	Yes
148	ENSMUSG00000095285.2	Ighv5-9	0.0255609	2.13086
149	ENSMUSG00000050335.17	Lgals3	0.019245	2.1329
150	ENSMUSG00000094694.6	Ighv1-9	0.00808219	2.13945
151	ENSMUSG00000031012.17	Cask	0.0203849	2.14588
152	ENSMUSG00000058794.12	Nfe2	0.000149204	2.16383
153	ENSMUSG00000079852.4	Klra4	0.0208062	2.17247
154	ENSMUSG00000050241.8	Klre1	0.00773424	2.1816
155	ENSMUSG00000027555.8	Car13	0.00773424	2.18926
156	ENSMUSG00000069515.6	Lyz1	0.0161202	2.19508
157	ENSMUSG00000015396.4	Cd83	0.0149332	2.19748
158	ENSMUSG00000076549.2	Igkv4-68	0.0134794	2.24718
159	ENSMUSG00000096326.2	Ighv1-78	0.0128736	2.25108
160	ENSMUSG00000110279.1	Gm45552	1.18113e-13	2.25186
161	ENSMUSG00000052736.15	Klrc2	0.0147307	2.25206
162	ENSMUSG00000035711.5	Dok3	0.00927402	2.26029	Yes
163	ENSMUSG00000104623.1	Gm6394	0.000865143	2.26274
164	ENSMUSG00000094951.1	Ighv5-6	0.0127361	2.27282
165	ENSMUSG00000096452.2	Ighv1-77	0.0122815	2.28891
166	ENSMUSG00000052336.7	Cx3cr1	0.00657304	2.29093
167	ENSMUSG00000094087.1	Ighv1-61	0.00830213	2.29406
168	ENSMUSG00000025473.16	Adam8	0.0102014	2.31058	Yes
169	ENSMUSG00000045629.7	Sh3tc2	0.00975735	2.31577
170	ENSMUSG00000054203.7	Ifi205	0.00870915	2.33379
171	ENSMUSG00000086695.1	Gm15247	0.00683069	2.34921
172	ENSMUSG00000042129.8	Rassf4	0.00808219	2.3533
173	ENSMUSG00000076672.7	Ighv3-6	0.000788108	2.35633
174	ENSMUSG00000096459.1	Ighv9-3	0.00160673	2.37193
175	ENSMUSG00000040907.15	Atp1a3	0.00704483	2.37716
176	ENSMUSG00000011382.8	Dhdh	0.00704894	2.39106
177	ENSMUSG00000055170.4	Ifng	0.000417057	2.39813	Yes
178	ENSMUSG00000002204.9	Napsa	0.00643821	2.42029
179	ENSMUSG00000083670.1	Gm6829	0.00129807	2.48726
180	ENSMUSG00000117465.1	AC102496.1	4.36856e-15	2.4929
181	ENSMUSG00000067149.6	Jchain	1.0873e-05	2.50237
182	ENSMUSG00000030149.15	Klrk1	1.42247e-05	2.51516
183	ENSMUSG00000052160.7	Pld4	0.00374928	2.52233
184	ENSMUSG00000045087.8	S1pr5	0.00236253	2.57381
185	ENSMUSG00000095704.2	Gm8221	0.00254905	2.58195
186	ENSMUSG00000094152.5	Slc6a16	0.00237311	2.58844
187	ENSMUSG00000069516.8	Lyz2	0.00188893	2.6292
188	ENSMUSG00000095079.6	Igha	3.50865e-06	2.66959
189	ENSMUSG00000094403.1	Mir692-2	0.00119706	2.67261
190	ENSMUSG00000032484.8	Ngp	0.000876261	2.67279
191	ENSMUSG00000094546.1	Ighv1-26	9.62747e-06	2.73813
192	ENSMUSG00000095429.1	Ighv5-12	0.000462337	2.76412
193	ENSMUSG00000048120.16	Entpd1	0.000290029	2.7841
194	ENSMUSG00000076613.4	Ighg2b	1.60272e-05	2.83404
195	ENSMUSG00000027398.13	Il1b	0.000334487	2.84957	Yes
196	ENSMUSG00000030789.9	Itgax	0.000296186	2.85927	Yes
197	ENSMUSG00000096074.2	Ighv1-72	1.43987e-05	2.86061
198	ENSMUSG00000110386.1	Gm42031	1.56268e-05	3.20347
199	ENSMUSG00000029759.9	Pon3	9.62747e-06	3.24267
200	ENSMUSG00000073489.6	Ifi204	1.4017e-08	3.71199
201	ENSMUSG00000096410.2	Ighv1-19	1.70172e-10	4.12814
202	ENSMUSG00000082062.1	Ftl2-ps	9.68452e-43	5.84228
