# Supplementary material for: Metformin enhances anti-mycobacterial responses by educating CD8+ T-cell immunometabolic circuits
Source: Nat Commun. 2020 Oct 16;11:5225. doi: 10.1038/s41467-020-19095-z (PMC7567856; doi:10.1038/s41467-020-19095-z)
Supplement: Supplementary file 4 — Supplementary Data 2 [file 41467_2020_19095_MOESM4_ESM.xlsx]

## Sheet: Sheet1
Supplementary Data 2: 267 Differentially expressed genes between splenic memory-like
	CD8+ T cells from metformin-treated vs untreated mice.
No.	Gene ID	Gene name	p value	logFC
1	ENSMUSG00000083844.8	Ube2d-ps	0.000105855	-9.01199
2	ENSMUSG00000027189.16	Trim44	0.000145691	-9.73787
3	ENSMUSG00000052337.15	Immt	0.000204325	-1.66525
4	ENSMUSG00000028300.14	3110043O21Rik	0.000274097	-11.6225
5	ENSMUSG00000062866.15	Phactr2	0.000658726	-9.85773
6	ENSMUSG00000000838.17	Fmr1	0.000715841	-6.81826
7	ENSMUSG00000028986.12	Klhl7	0.000794765	-10.4608
8	ENSMUSG00000024472.9	Dcp2	0.00110193	-5.61687
9	ENSMUSG00000025888.5	Casp1	0.00129429	-6.77228
10	ENSMUSG00000020743.15	Mif4gd	0.00172938	-2.20145
11	ENSMUSG00000009772.15	Nuak2	0.00188673	-7.60555
12	ENSMUSG00000020807.14	4933427D14Rik	0.00197574	-9.27002
13	ENSMUSG00000029822.15	Osbpl3	0.00205256	-9.51928
14	ENSMUSG00000086894.2	Gm15708	0.00214716	-7.87048
15	ENSMUSG00000035933.4	Cog5	0.00242337	-3.43263
16	ENSMUSG00000031201.17	Brcc3	0.00264775	-1.69248
17	ENSMUSG00000027439.9	Gzf1	0.00267623	-10.731
18	ENSMUSG00000101599.1	Gm20342	0.00268646	-9.45609
19	ENSMUSG00000028329.13	Xpa	0.00278566	-2.63182
20	ENSMUSG00000026723.10	Trdmt1	0.00295187	-10.9699
21	ENSMUSG00000027340.15	Slc23a2	0.00341315	-5.26871
22	ENSMUSG00000030729.17	Pgm2l1	0.00341778	-6.85464
23	ENSMUSG00000038902.14	Pogz	0.00352765	-4.7468
24	ENSMUSG00000024766.14	Lipo3	0.00358634	-8.75025
25	ENSMUSG00000028134.11	Ptbp2	0.00395956	-6.04999
26	ENSMUSG00000020922.11	Lsm12	0.00401455	-1.84341
27	ENSMUSG00000040782.12	Rfwd2	0.00408641	-6.37885
28	ENSMUSG00000027878.11	Notch2	0.00416773	-2.81666
29	ENSMUSG00000024234.6	Mtpap	0.00430832	-2.95912
30	ENSMUSG00000071659.3	Hnrnpul2	0.00440434	-5.10314
31	ENSMUSG00000024975.12	Pdcd4	0.00440715	-1.59182
32	ENSMUSG00000027882.18	Stxbp3	0.00471815	-2.20816
33	ENSMUSG00000037808.12	Fam76b	0.0047648	-7.87134
34	ENSMUSG00000026471.14	Mr1	0.00486951	-10.1136
35	ENSMUSG00000070544.6	Top1	0.00576987	-2.26951
36	ENSMUSG00000024795.10	Kif20b	0.00582887	-10.278
37	ENSMUSG00000063047.9	Zfp780b	0.005851	-7.30944
38	ENSMUSG00000025889.13	Snca	0.0058844	-8.67759
39	ENSMUSG00000063445.14	Nmral1	0.00591617	-7.51525
40	ENSMUSG00000019948.3	Actr6	0.00636683	-5.80566
41	ENSMUSG00000026073.13	Il1r2	0.00649292	-8.54548
42	ENSMUSG00000026068.11	Il18rap	0.00654004	-6.91499
43	ENSMUSG00000049624.13	Slc17a5	0.00671245	-7.15696
44	ENSMUSG00000025001.11	Hells	0.00675673	-9.39539
45	ENSMUSG00000032301.13	Psma4	0.00708336	-1.21302
46	ENSMUSG00000024912.5	Fosl1	0.00761838	-9.45102
47	ENSMUSG00000028970.9	Abcb1b	0.00795763	-3.99226
48	ENSMUSG00000022205.15	Sub1	0.00799227	-1.65241
49	ENSMUSG00000033577.18	Myo6	0.00804977	-6.27213
50	ENSMUSG00000031918.16	Mtmr2	0.00875521	-2.43632
51	ENSMUSG00000026511.7	Srp9	0.009134	-1.31293
52	ENSMUSG00000079658.9	Tceb1	0.00940282	-1.812
53	ENSMUSG00000097277.7	2900076A07Rik	0.00951517	-4.9943
54	ENSMUSG00000085172.1	Gm6542	0.00977183	-1.39547
55	ENSMUSG00000029385.14	Ccng2	0.0102632	-3.70277
56	ENSMUSG00000013822.6	Elof1	0.010334	-1.90961
57	ENSMUSG00000019897.8	Ccdc59	0.0104809	-1.94695
58	ENSMUSG00000000340.10	Dbt	0.0106629	-7.11307
59	ENSMUSG00000020460.15	Rps27a	0.0110822	-2.14053
60	ENSMUSG00000026648.18	Dclre1c	0.0118104	-5.56719
61	ENSMUSG00000068855.3	Hist2h2ac	0.0119039	-2.76935
62	ENSMUSG00000071640.3	Stxbp3-ps	0.0119048	-2.27337
63	ENSMUSG00000040459.11	Arglu1	0.0124333	-2.20254
64	ENSMUSG00000025915.14	Sgk3	0.0129825	-3.04614
65	ENSMUSG00000060989.8	Gm11847	0.0138264	-2.1517
66	ENSMUSG00000097279.1	Gm5106	0.013833	-4.04765
67	ENSMUSG00000046245.13	Pilra	0.0141686	-7.2988
68	ENSMUSG00000048949.8	Gm6206	0.0141972	-7.2307
69	ENSMUSG00000028696.12	Ipp	0.0143835	-5.52237
70	ENSMUSG00000087150.7	BC064078	0.0143918	-6.9698
71	ENSMUSG00000058638.14	Zfp110	0.0144605	-1.30732
72	ENSMUSG00000036438.12	Calm2	0.0146491	-0.73956
73	ENSMUSG00000073468.11	Sft2d1	0.0147294	-1.89216
74	ENSMUSG00000040843.10	Tiprl	0.0148671	-0.921481
75	ENSMUSG00000020130.8	Tbc1d15	0.0149298	-1.47386
76	ENSMUSG00000048218.5	Amigo2	0.0164259	-4.66861
77	ENSMUSG00000062683.11	Atp5g2	0.0173856	-3.27134
78	ENSMUSG00000031843.1	Mphosph6	0.0175897	-2.21654
79	ENSMUSG00000087141.1	Plcxd2	0.0176735	-1.7511
80	ENSMUSG00000018476.7	Kdm6b	0.017964	-1.09944
81	ENSMUSG00000040312.14	Cchcr1	0.0180087	-7.82482
82	ENSMUSG00000078700.10	D030028A08Rik	0.0183143	-4.47263
83	ENSMUSG00000040429.6	Mterf1a	0.0183772	-5.63111
84	ENSMUSG00000040511.14	Pvr	0.0187951	-1.50798
85	ENSMUSG00000089824.10	Rbm12	0.0196665	-3.82902
86	ENSMUSG00000020594.14	Pum2	0.0197272	-1.43019
87	ENSMUSG00000079427.10	Mthfsl	0.0201036	-2.3669
88	ENSMUSG00000076749.2	Tcrg-C1	0.0203749	-6.18383
89	ENSMUSG00000091509.7	Gm17066	0.0205082	-3.20876
90	ENSMUSG00000019437.17	Tlcd1	0.0209494	-4.20252
91	ENSMUSG00000040430.18	Pitpnc1	0.0215304	-1.00684
92	ENSMUSG00000026737.12	Pip4k2a	0.0219815	-1.5123
93	ENSMUSG00000028943.18	Espn	0.0221674	-3.31182
94	ENSMUSG00000042198.12	Chchd7	0.0222428	-2.05695
95	ENSMUSG00000106170.1	Gm43393	0.0224063	-1.63095
96	ENSMUSG00000029156.11	Sgcb	0.0225916	-7.3956
97	ENSMUSG00000030417.15	Pdcd5	0.022678	-1.92544
98	ENSMUSG00000069919.7	Hba-a1	0.0233335	-3.32367
99	ENSMUSG00000028284.13	Map3k7	0.0234374	-5.11967
100	ENSMUSG00000024800.7	Rpp30	0.0235524	-1.58123
101	ENSMUSG00000036104.11	Rab3gap1	0.0239959	-1.48561
102	ENSMUSG00000020137.4	Thap2	0.024789	-3.5939
103	ENSMUSG00000056268.15	Dennd1b	0.025153	-2.93961
104	ENSMUSG00000020386.5	Sar1b	0.0254341	-1.16782
105	ENSMUSG00000037960.10	Card19	0.0260244	-1.69852
106	ENSMUSG00000041132.11	N4bp2l1	0.026502	-1.29074
107	ENSMUSG00000071793.12	2610005L07Rik	0.0266936	-1.69438
108	ENSMUSG00000024290.8	Rock1	0.0267832	-1.62793
109	ENSMUSG00000095351.2	Igkv3-2	0.0276446	-5.70657
110	ENSMUSG00000060073.9	Psma3	0.0279922	-1.16853
111	ENSMUSG00000024013.14	Fgd2	0.0280988	-7.26557
112	ENSMUSG00000095677.1	Dynlt1f	0.0284871	-2.28367
113	ENSMUSG00000063889.16	Crem	0.028675	-1.10725
114	ENSMUSG00000096199.1	Ptrhd1	0.0289393	-1.92281
115	ENSMUSG00000035958.2	Tdp2	0.0291685	-1.30518
116	ENSMUSG00000097772.7	5430416N02Rik	0.0292541	-2.88231
117	ENSMUSG00000001700.9	Gramd3	0.0293116	-0.747069
118	ENSMUSG00000063172.13	Hspb11	0.0307476	-2.31832
119	ENSMUSG00000028165.9	Cisd2	0.0307572	-1.10171
120	ENSMUSG00000096006.1	Gm21596	0.0322107	-1.24027
121	ENSMUSG00000004455.16	Ppp1cc	0.032585	-1.91332
122	ENSMUSG00000039031.15	Arhgap18	0.0331896	-3.79855
123	ENSMUSG00000007739.10	Cct4	0.0334266	-0.778038
124	ENSMUSG00000058546.8	Rpl23a	0.0339718	-2.24918
125	ENSMUSG00000085436.1	Zfp335os	0.0339939	-3.73303
126	ENSMUSG00000083240.3	Gm13453	0.034376	-1.69073
127	ENSMUSG00000062248.5	Cks2	0.0349481	-1.70429
128	ENSMUSG00000020152.7	Actr2	0.0351419	-0.976865
129	ENSMUSG00000024841.7	Eif1ad	0.0358775	-1.10952
130	ENSMUSG00000108291.1	Gm44292	0.0360006	-3.16431
131	ENSMUSG00000033429.10	Mcee	0.0360627	-2.54298
132	ENSMUSG00000050890.15	Pdik1l	0.0363642	-4.98963
133	ENSMUSG00000030325.16	Klrb1c	0.0381764	-5.52425
134	ENSMUSG00000097195.8	Snhg5	0.0384277	-1.6778
135	ENSMUSG00000039680.9	Mrps6	0.038489	-1.62099
136	ENSMUSG00000078578.9	Ube2d3	0.0385827	-0.641383
137	ENSMUSG00000021040.15	Slirp	0.0389135	-2.43432
138	ENSMUSG00000022228.13	Zscan26	0.038996	-1.43474
139	ENSMUSG00000008859.7	Rala	0.039117	-1.20109
140	ENSMUSG00000021241.6	Isca2	0.0392569	-1.40742
141	ENSMUSG00000044408.6	Sptssa	0.039524	-0.948352
142	ENSMUSG00000034252.14	Senp6	0.039943	-2.113
143	ENSMUSG00000069769.13	Msi2	0.0409335	-1.99716
144	ENSMUSG00000021906.13	Oxnad1	0.0411043	-3.55407
145	ENSMUSG00000041297.7	Cdk13	0.0412096	-2.64746
146	ENSMUSG00000084957.2	Bbip1	0.0412721	-1.92492
147	ENSMUSG00000076481.7	Trbv30	0.0417899	-3.88087
148	ENSMUSG00000029994.17	Anxa4	0.0420903	-5.07698
149	ENSMUSG00000024097.10	Srsf7	0.0423041	-0.833352
150	ENSMUSG00000020948.8	Klhl28	0.042315	-3.61016
151	ENSMUSG00000063694.5	Cycs	0.0425294	-1.59314
152	ENSMUSG00000084786.9	Ubl5	0.0431592	-1.50849
153	ENSMUSG00000026009.14	Icos	0.043188	-0.937397
154	ENSMUSG00000062981.4	Mrpl42	0.0432903	-1.89378
155	ENSMUSG00000048874.15	Phf3	0.0432959	-2.3666
156	ENSMUSG00000023106.15	Denr	0.0434185	-1.17504
157	ENSMUSG00000046432.12	Ngfrap1	0.0435781	-1.27525
158	ENSMUSG00000020840.10	Blmh	0.0439961	-1.24051
159	ENSMUSG00000041483.14	Zfp281	0.0440803	-1.79265
160	ENSMUSG00000047617.11	BC029214	0.0440936	-1.42712
161	ENSMUSG00000052310.9	Slc39a1	0.0443065	-1.53669
162	ENSMUSG00000004980.16	Hnrnpa2b1	0.0444711	-0.586266
163	ENSMUSG00000026003.5	Acadl	0.0452781	-1.04783
164	ENSMUSG00000001105.15	Ift20	0.045467	-1.60644
165	ENSMUSG00000031703.8	Itfg1	0.0461521	-1.04471
166	ENSMUSG00000091537.2	Tma7	0.0469462	-1.84281
167	ENSMUSG00000037820.15	Tgm2	0.0470793	-5.43064
168	ENSMUSG00000105941.1	Gm42809	0.0470818	-3.67882
169	ENSMUSG00000052305.6	Hbb-bs	0.0471804	-2.75775
170	ENSMUSG00000020230.14	Prmt2	0.0475392	-2.93848
171	ENSMUSG00000028443.6	Nudt2	0.0476079	-3.71041
172	ENSMUSG00000059058.7	Tma7-ps	0.0477561	-1.94092
173	ENSMUSG00000028991.15	Mtor	0.047975	-2.79104
174	ENSMUSG00000066551.12	Hmgb1	0.0480688	-0.80568
175	ENSMUSG00000029405.16	G3bp2	0.0483352	-0.887728
176	ENSMUSG00000042712.10	Wbp5	0.0486811	-1.68039
177	ENSMUSG00000031007.2	Atp6ap2	0.0492817	-0.773404
178	ENSMUSG00000038388.14	Mpp6	0.0494312	-5.90008
179	ENSMUSG00000038587.8	Akap12	0.0497516	-3.68756
180	ENSMUSG00000026179.14	Pnkd	0.04983	-2.10386
181	ENSMUSG00000021200.14	Asb2	5.2e-05	9.5522
182	ENSMUSG00000004633.17	Chn2	5.3e-05	9.11859
183	ENSMUSG00000040997.13	Abhd4	8.5e-05	10.6574
184	ENSMUSG00000028042.15	Zbtb7b	0.000148806	8.42254
185	ENSMUSG00000039521.12	Foxp3	0.000652324	7.5233
186	ENSMUSG00000026770.5	Il2ra	0.000726125	7.70589
187	ENSMUSG00000023367.14	Tmem176a	0.000808333	10.4272
188	ENSMUSG00000018648.15	Dusp14	0.00106603	7.70133
189	ENSMUSG00000042446.16	Zmym4	0.00114144	9.84847
190	ENSMUSG00000104488.1	Gm38062	0.00217216	6.84833
191	ENSMUSG00000108090.1	Gm6637	0.00229254	7.92014
192	ENSMUSG00000021703.8	Serinc5	0.00318239	9.33854
193	ENSMUSG00000029581.14	Fscn1	0.00425456	8.98208
194	ENSMUSG00000038650.15	Rnh1	0.00481044	1.10845
195	ENSMUSG00000020388.12	Pdlim4	0.00550504	8.17227
196	ENSMUSG00000018334.17	Ksr1	0.00651538	7.51401
197	ENSMUSG00000042385.14	Gzmk	0.00672724	5.80432
198	ENSMUSG00000026782.15	Abi2	0.00749642	8.51066
199	ENSMUSG00000044948.16	Cfap43	0.00830859	1.2376
200	ENSMUSG00000025422.8	Agap2	0.00879138	5.33715
201	ENSMUSG00000104452.1	Ighv8-8	0.00934889	7.53144
202	ENSMUSG00000076757.9	Tcrg-C4	0.00976484	7.57313
203	ENSMUSG00000029602.11	Rasal1	0.00991873	7.94915
204	ENSMUSG00000095981.1	Ighv10-1	0.0100628	7.19193
205	ENSMUSG00000034908.15	Sidt2	0.0102249	1.14586
206	ENSMUSG00000106751.1	Gm42467	0.0110933	8.6218
207	ENSMUSG00000037012.18	Hk1	0.0123391	1.00717
208	ENSMUSG00000019942.12	Cdk1	0.0129573	8.33376
209	ENSMUSG00000039982.7	Dtx4	0.013765	5.27677
210	ENSMUSG00000047656.8	Trpt1	0.0138829	7.18629
211	ENSMUSG00000021866.15	Anxa11	0.0141575	1.6254
212	ENSMUSG00000031165.6	Was	0.0141683	0.993404
213	ENSMUSG00000027597.15	Ahcy	0.0147011	1.29608
214	ENSMUSG00000031729.5	Ist1	0.0150774	0.966372
215	ENSMUSG00000036764.11	Dnajc12	0.0166681	6.3246
216	ENSMUSG00000030867.7	Plk1	0.0175261	7.87203
217	ENSMUSG00000025492.6	Ifitm3	0.0183456	3.95922
218	ENSMUSG00000032109.14	Nlrx1	0.0186558	6.17807
219	ENSMUSG00000030214.6	Plbd1	0.0190066	3.69792
220	ENSMUSG00000023994.13	Nfya	0.0191133	3.452
221	ENSMUSG00000036918.15	Ttc7	0.0193553	1.31472
222	ENSMUSG00000022757.18	Tfg	0.0203059	1.06858
223	ENSMUSG00000024942.16	Capn1	0.0205231	1.59764
224	ENSMUSG00000024826.14	Dpf2	0.0209986	0.934874
225	ENSMUSG00000055991.15	Zkscan5	0.0211609	5.00571
226	ENSMUSG00000038619.12	Ensa	0.0220701	0.815458
227	ENSMUSG00000030830.18	Itgal	0.0222829	1.03863
228	ENSMUSG00000054520.15	Sh3bp2	0.0223474	6.93276
229	ENSMUSG00000036381.13	P2ry14	0.0226307	6.49609
230	ENSMUSG00000023110.12	Prmt5	0.0226539	1.15987
231	ENSMUSG00000025464.15	Paox	0.0265745	3.21374
232	ENSMUSG00000003644.17	Rps6ka1	0.0267018	0.769902
233	ENSMUSG00000025169.6	Ogfod3	0.0269839	5.3893
234	ENSMUSG00000037129.7	Tmprss13	0.0270211	5.45929
235	ENSMUSG00000025224.14	Gbf1	0.0273517	2.01777
236	ENSMUSG00000041645.13	Ddx24	0.0277853	0.585484
237	ENSMUSG00000026520.8	Pycr2	0.0280799	0.899665
238	ENSMUSG00000034947.13	Tmem106a	0.0281901	5.79599
239	ENSMUSG00000030403.9	Vasp	0.0289003	0.809997
240	ENSMUSG00000028931.11	Kcnab2	0.0292074	1.00515
241	ENSMUSG00000028826.14	Tmem57	0.0294343	5.05814
242	ENSMUSG00000061981.14	Flot2	0.0298188	2.05059
243	ENSMUSG00000030987.5	Stim1	0.0300511	0.980283
244	ENSMUSG00000076596.3	Igkv3-10	0.0302605	4.99513
245	ENSMUSG00000049680.17	Urgcp	0.0302979	1.69697
246	ENSMUSG00000027067.16	Ssrp1	0.0319	0.804501
247	ENSMUSG00000094619.2	Trav14d-3-dv8	0.0327882	2.3424
248	ENSMUSG00000060647.1	Gm7099	0.0332172	1.60505
249	ENSMUSG00000020918.14	Kat2a	0.0340493	0.901208
250	ENSMUSG00000000827.18	Tpd52l2	0.0341714	1.06147
251	ENSMUSG00000025810.8	Nrp1	0.036132	3.38893
252	ENSMUSG00000032612.14	Usp4	0.0374942	0.726337
253	ENSMUSG00000003123.15	Lipe	0.0398488	2.60909
254	ENSMUSG00000025869.11	Nop16	0.0401462	1.57089
255	ENSMUSG00000022089.8	Bin3	0.0408762	1.3246
256	ENSMUSG00000057789.13	Bak1	0.041297	1.4527
257	ENSMUSG00000026932.14	Nacc2	0.0435685	5.3804
258	ENSMUSG00000060862.9	Zbtb40	0.0437093	4.85747
259	ENSMUSG00000046947.12	Adck2	0.043801	1.31172
260	ENSMUSG00000042770.8	Hebp1	0.0444961	4.46214
261	ENSMUSG00000052142.15	Rasal3	0.0448665	0.547583
262	ENSMUSG00000021298.7	Gpr132	0.0456861	0.824089
263	ENSMUSG00000083708.1	Gm13123	0.0457723	1.78962
264	ENSMUSG00000005413.7	Hmox1	0.0461312	2.76651
265	ENSMUSG00000019872.13	Smpdl3a	0.0464026	0.691652
266	ENSMUSG00000032093.6	Cd3e	0.0471519	0.835122
267	ENSMUSG00000059248.13	Sept9	0.0496171	0.567421
