# Supplementary material for: Metformin enhances anti-mycobacterial responses by educating CD8+ T-cell immunometabolic circuits
Source: Nat Commun. 2020 Oct 16;11:5225. doi: 10.1038/s41467-020-19095-z (PMC7567856; doi:10.1038/s41467-020-19095-z)
Supplement: Supplementary file 5 — Supplementary Data 3 [file 41467_2020_19095_MOESM5_ESM.xlsx]

## Sheet: Sheet1
Supplementary Data 3. 607 Differentially expressed genes between splenic memory-like
CD8+ T cells from metformin-treated BCG-vaccinated vs untreated BCG-vaccinated mice.
No.	Gene ID	Gene name	p value	logFC
1	ENSMUSG00000017747.13	Ghdc	0.00339447	11.4019
2	ENSMUSG00000074476.5	Spc24	0.000344234	10.2173
3	ENSMUSG00000031387.14	Renbp	0.00220795	10.2032
4	ENSMUSG00000022257.3	Laptm4b	0.00204823	9.99838
5	ENSMUSG00000024667.11	Tmem216	0.000504816	9.56135
6	ENSMUSG00000005233.16	Spc25	0.00558	9.55031
7	ENSMUSG00000020258.15	Glyctk	0.00657864	9.3809
8	ENSMUSG00000000028.14	Cdc45	0.024636	8.85572
9	ENSMUSG00000051341.5	Zfp52	0.00947954	8.66064
10	ENSMUSG00000030114.8	Klrg1	0.00159321	8.5297
11	ENSMUSG00000020388.12	Pdlim4	0.00483115	8.49023
12	ENSMUSG00000071669.14	Snx29	0.00375092	8.461
13	ENSMUSG00000060149.6	BC002059	0.00332683	8.35294
14	ENSMUSG00000079553.10	Kifc1	0.00176282	8.3394
15	ENSMUSG00000074207.10	Adh1	0.0138401	7.90523
16	ENSMUSG00000023243.8	Kcnk5	0.0337346	7.45922
17	ENSMUSG00000028041.17	Adam15	0.0068242	7.37821
18	ENSMUSG00000019942.12	Cdk1	0.0423624	7.00243
19	ENSMUSG00000018334.17	Ksr1	0.023363	5.78432
20	ENSMUSG00000076695.7	Ighv1-18	0.031731	5.41298
21	ENSMUSG00000037544.13	Dlgap5	0.04782	4.92568
22	ENSMUSG00000076580.3	Igkv8-27	0.0283189	4.16465
23	ENSMUSG00000024958.12	Gpr137	0.0382833	4.04199
24	ENSMUSG00000096715.2	Igkv3-4	0.0336985	4.04037
25	ENSMUSG00000046111.16	Cep295	0.0491183	3.86633
26	ENSMUSG00000019689.4	1110001J03Rik	0.00187682	3.85784
27	ENSMUSG00000038811.13	Gngt2	0.00166436	3.66738
28	ENSMUSG00000096210.1	H1f0	0.0352481	3.41556
29	ENSMUSG00000026573.7	Xcl1	0.0145569	3.30139
30	ENSMUSG00000058351.10	Smim4	0.0161421	3.24308
31	ENSMUSG00000064360.1	mt-Nd3	0.0182446	3.1817
32	ENSMUSG00000068220.5	Lgals1	0.00126809	3.1521
33	ENSMUSG00000035042.2	Ccl5	0.0154736	3.13684
34	ENSMUSG00000020230.14	Prmt2	0.0390857	3.07704
35	ENSMUSG00000016427.7	Ndufa1	0.00462181	3.05425
36	ENSMUSG00000072772.3	Grcc10	0.00311658	3.00314
37	ENSMUSG00000001025.8	S100a6	0.0299498	2.98631
38	ENSMUSG00000071141.7	Rpl36a-ps3	0.00733826	2.95833
39	ENSMUSG00000061390.6	Gm7866	0.0136781	2.92209
40	ENSMUSG00000083854.3	Dnajc19-ps	0.00704923	2.91451
41	ENSMUSG00000090247.7	Bloc1s1	0.00860641	2.89979
42	ENSMUSG00000059058.7	Tma7-ps	0.00495959	2.84972
43	ENSMUSG00000102827.1	Gm8242	0.0122988	2.82159
44	ENSMUSG00000042747.12	Krtcap2	0.00734868	2.79649
45	ENSMUSG00000016252.7	Atp5e	0.00844711	2.77222
46	ENSMUSG00000083326.4	Rpl38-ps1	0.0108163	2.76923
47	ENSMUSG00000060639.5	Hist1h4i	0.0417823	2.7434
48	ENSMUSG00000100441.1	Gm7266	0.0316993	2.72699
49	ENSMUSG00000084093.1	Gm16418	0.0313077	2.72578
50	ENSMUSG00000092116.1	Gm10320	0.0143432	2.72208
51	ENSMUSG00000019738.15	Polr2i	0.0103164	2.71215
52	ENSMUSG00000014294.4	Ndufa2	0.00823753	2.7104
53	ENSMUSG00000030647.8	Ndufc2	0.00856592	2.68804
54	ENSMUSG00000073002.9	Vamp5	0.0359497	2.68555
55	ENSMUSG00000036751.7	Cox6b1	0.00757474	2.68282
56	ENSMUSG00000024205.7	Rpl36-ps2	0.0194959	2.67827
57	ENSMUSG00000014633.15	Cmc2	0.0388323	2.67763
58	ENSMUSG00000097327.7	E030030I06Rik	0.018837	2.6686
59	ENSMUSG00000083914.3	Rps18-ps1	0.0237412	2.66149
60	ENSMUSG00000021606.7	Ndufs6	0.0152361	2.6606
61	ENSMUSG00000030413.7	Pglyrp1	0.0179834	2.64833
62	ENSMUSG00000019158.9	Tmem160	0.0208531	2.63239
63	ENSMUSG00000059461.7	Gm7331	0.0168661	2.62512
64	ENSMUSG00000094344.1	Gm11942	0.022624	2.61994
65	ENSMUSG00000059159.6	Gm8129	0.0167205	2.60857
66	ENSMUSG00000066068.5	Gm13611	0.0281146	2.59817
67	ENSMUSG00000059775.4	Rps26-ps1	0.0145317	2.59505
68	ENSMUSG00000053317.11	Sec61b	0.00897031	2.59157
69	ENSMUSG00000000682.7	Cd52	0.00666514	2.57233
70	ENSMUSG00000105233.1	Gm20568	0.0191985	2.56125
71	ENSMUSG00000064109.8	Hcst	0.00802736	2.55765
72	ENSMUSG00000066629.1	Rpl36-ps3	0.0324886	2.55714
73	ENSMUSG00000079283.2	2310009B15Rik	0.0395871	2.53627
74	ENSMUSG00000096842.1	Gm10736	0.0238491	2.52807
75	ENSMUSG00000070271.7	Gm13268	0.0262966	2.526
76	ENSMUSG00000036199.8	Ndufa13	0.0119322	2.50875
77	ENSMUSG00000020022.16	Ndufa12	0.013829	2.50527
78	ENSMUSG00000057036.7	Gm7536	0.0145267	2.49881
79	ENSMUSG00000028062.15	Lamtor2	0.0144117	2.49676
80	ENSMUSG00000026126.15	Ptpn18	0.0155709	2.48776
81	ENSMUSG00000027076.10	Timm10	0.0408937	2.48475
82	ENSMUSG00000054312.6	Mrps21	0.0141356	2.48411
83	ENSMUSG00000022671.12	Mzt2	0.0379496	2.48074
84	ENSMUSG00000079941.1	Gm11273	0.0152738	2.46875
85	ENSMUSG00000052192.5	Gm5963	0.0319613	2.46671
86	ENSMUSG00000006057.15	Atp5g1	0.0083618	2.46538
87	ENSMUSG00000051627.2	Hist1h1e	0.0203893	2.46299
88	ENSMUSG00000081382.1	Rpl18-ps1	0.0238735	2.46099
89	ENSMUSG00000063882.12	Uqcrh	0.0152444	2.45648
90	ENSMUSG00000058174.7	Gm5148	0.0294234	2.45278
91	ENSMUSG00000091845.1	Gm4604	0.0289089	2.45029
92	ENSMUSG00000042462.4	Dctpp1	0.0158588	2.44725
93	ENSMUSG00000034634.7	Ly6d	0.0224698	2.4415
94	ENSMUSG00000081824.5	BC002163	0.0228452	2.44124
95	ENSMUSG00000041697.8	Cox6a1	0.0122695	2.43893
96	ENSMUSG00000083061.1	Gm12191	0.0262007	2.4351
97	ENSMUSG00000068706.2	Gm10250	0.012967	2.42946
98	ENSMUSG00000049960.3	Mrps16	0.018743	2.42186
99	ENSMUSG00000104862.1	Gm6520	0.0424851	2.41153
100	ENSMUSG00000072940.5	Gm10443	0.0219563	2.40987
101	ENSMUSG00000072576.5	Gm16020	0.0311569	2.40293
102	ENSMUSG00000067719.5	Gm10221	0.0287406	2.40116
103	ENSMUSG00000038803.7	Ost4	0.011048	2.39746
104	ENSMUSG00000091478.2	Gm10039	0.0168279	2.39287
105	ENSMUSG00000028998.6	Tomm7	0.0189444	2.39067
106	ENSMUSG00000028398.8	Tmem261	0.0143833	2.38854
107	ENSMUSG00000026032.8	Ndufb3	0.0205548	2.38701
108	ENSMUSG00000090136.4	Gm10177	0.0206366	2.38191
109	ENSMUSG00000090516.1	Rps11-ps1	0.0171224	2.38052
110	ENSMUSG00000055839.5	Tceb2	0.0207327	2.37934
111	ENSMUSG00000033307.6	Mif	0.0059605	2.37928
112	ENSMUSG00000061330.7	Gm11361	0.0290865	2.37468
113	ENSMUSG00000070394.10	Tmem256	0.0393012	2.35866
114	ENSMUSG00000035885.4	Cox8a	0.0114799	2.35728
115	ENSMUSG00000059278.9	Naa38	0.0404704	2.35524
116	ENSMUSG00000060019.5	Gm10073	0.0272162	2.35467
117	ENSMUSG00000085787.3	Gm13092	0.0379474	2.34762
118	ENSMUSG00000072692.7	Rpl37rt	0.0247751	2.34218
119	ENSMUSG00000105031.1	Gm3511	0.0308301	2.3401
120	ENSMUSG00000014313.14	Cox6c	0.00835686	2.33781
121	ENSMUSG00000096199.1	Ptrhd1	0.00797951	2.33742
122	ENSMUSG00000062284.4	Gm6030	0.0469688	2.33739
123	ENSMUSG00000020219.6	Timm13	0.0111708	2.33729
124	ENSMUSG00000007892.7	Rplp1	0.0253765	2.3349
125	ENSMUSG00000033938.5	Ndufb7	0.0139623	2.33447
126	ENSMUSG00000060143.6	Gm10076	0.0274083	2.3335
127	ENSMUSG00000078193.2	Gm2000	0.0267503	2.33103
128	ENSMUSG00000028648.13	Ndufs5	0.034377	2.32755
129	ENSMUSG00000067847.13	Romo1	0.0259692	2.32755
130	ENSMUSG00000024925.10	Rnaseh2c	0.0338495	2.32664
131	ENSMUSG00000057657.3	Rps18-ps3	0.0400561	2.32213
132	ENSMUSG00000045948.8	Mrps12	0.0110889	2.3073
133	ENSMUSG00000080893.1	Gm15920	0.0447112	2.30581
134	ENSMUSG00000041959.14	S100a10	0.00886049	2.30029
135	ENSMUSG00000068240.5	Gm11808	0.0270423	2.29892
136	ENSMUSG00000050621.6	Rps27rt	0.031766	2.29228
137	ENSMUSG00000079017.3	Ifi27l2a	0.0138961	2.28762
138	ENSMUSG00000022452.14	Smdt1	0.0047723	2.2869
139	ENSMUSG00000064317.4	Gm10146	0.0429917	2.28392
140	ENSMUSG00000059033.7	Rpl18a-ps1	0.03758	2.27432
141	ENSMUSG00000081344.5	Gm14303	0.0230078	2.27254
142	ENSMUSG00000083483.3	Gm14044	0.0411997	2.25758
143	ENSMUSG00000061848.5	Gm5805	0.0444515	2.25611
144	ENSMUSG00000050299.7	Gm9843	0.0294823	2.25524
145	ENSMUSG00000074800.3	Gm4149	0.0283044	2.2552
146	ENSMUSG00000105388.1	Rpl36a-ps2	0.0354515	2.25456
147	ENSMUSG00000068396.9	Rpl34-ps1	0.0358726	2.25012
148	ENSMUSG00000094664.1	Rpl35a-ps6	0.0497626	2.24931
149	ENSMUSG00000081051.4	Gm15427	0.0225238	2.24523
150	ENSMUSG00000028643.11	Svbp	0.0442299	2.24362
151	ENSMUSG00000030335.6	Mrpl51	0.0195024	2.23458
152	ENSMUSG00000002379.6	Ndufa11	0.0121636	2.22919
153	ENSMUSG00000069972.6	Rps13-ps2	0.0299117	2.22858
154	ENSMUSG00000060419.8	Rps16-ps2	0.036671	2.22183
155	ENSMUSG00000096942.1	Rps19-ps6	0.0381803	2.22106
156	ENSMUSG00000057841.5	Rpl32	0.0282611	2.22063
157	ENSMUSG00000028367.5	Txn1	0.0226909	2.2205
158	ENSMUSG00000080921.4	Rpl38-ps2	0.0389219	2.21948
159	ENSMUSG00000106037.1	Gm4332	0.032345	2.21821
160	ENSMUSG00000084817.3	Gm5526	0.0202122	2.21643
161	ENSMUSG00000091989.1	Gm17257	0.0152061	2.21356
162	ENSMUSG00000083621.1	Gm14586	0.026852	2.21165
163	ENSMUSG00000091449.2	Gm10269	0.0411155	2.20666
164	ENSMUSG00000041881.12	Ndufa7	0.0170484	2.20565
165	ENSMUSG00000008822.15	Acyp1	0.0342967	2.20233
166	ENSMUSG00000083041.2	Gm9835	0.0236136	2.19834
167	ENSMUSG00000078238.4	Gm12854	0.0283289	2.18886
168	ENSMUSG00000105879.1	Gm6204	0.0482854	2.18849
169	ENSMUSG00000083757.1	Rps15a-ps4	0.0496856	2.18668
170	ENSMUSG00000071419.7	Rps15-ps2	0.0484215	2.18614
171	ENSMUSG00000056412.6	Gm12396	0.0302737	2.18574
172	ENSMUSG00000062619.5	2310039H08Rik	0.032368	2.18521
173	ENSMUSG00000021290.5	2010107E04Rik	0.0320023	2.18396
174	ENSMUSG00000081087.1	Rps15a-ps7	0.0497098	2.18115
175	ENSMUSG00000083910.1	Gm13604	0.0496612	2.18034
176	ENSMUSG00000039016.4	Timm8b	0.0383501	2.17908
177	ENSMUSG00000067722.3	BC003965	0.00689475	2.17387
178	ENSMUSG00000081021.1	Gm11964	0.0292812	2.17322
179	ENSMUSG00000060438.5	Rps10-ps1	0.0366514	2.1711
180	ENSMUSG00000083716.4	Gm13436	0.0265129	2.17068
181	ENSMUSG00000049422.6	Chchd10	0.0291741	2.1694
182	ENSMUSG00000058603.10	Rpl28-ps1	0.0468088	2.16796
183	ENSMUSG00000024608.10	Rps14	0.0469168	2.16133
184	ENSMUSG00000094955.1	Gm3699	0.0481552	2.15648
185	ENSMUSG00000020267.6	Hint1	0.0228313	2.15618
186	ENSMUSG00000062997.6	Rpl35	0.0405732	2.15586
187	ENSMUSG00000080848.3	Gm9385	0.0291025	2.15225
188	ENSMUSG00000020163.12	Uqcr11	0.0451502	2.14883
189	ENSMUSG00000063556.5	Gm10132	0.0469029	2.14629
190	ENSMUSG00000025362.5	Rps26	0.0314192	2.14455
191	ENSMUSG00000026568.6	Mpc2	0.0132922	2.14296
192	ENSMUSG00000053173.12	Rpl18-ps2	0.0269423	2.14047
193	ENSMUSG00000057322.12	Rpl38	0.0421309	2.13619
194	ENSMUSG00000067870.5	Rpl31-ps8	0.0397766	2.13221
195	ENSMUSG00000090553.8	Snrpe	0.0245449	2.13183
196	ENSMUSG00000063457.14	Rps15	0.038723	2.12697
197	ENSMUSG00000063623.3	C230062I16Rik	0.0242826	2.12594
198	ENSMUSG00000081049.1	Rps24-ps3	0.047292	2.12447
199	ENSMUSG00000094392.1	Gm3788	0.0309696	2.1237
200	ENSMUSG00000083337.1	Gm11539	0.0330654	2.11502
201	ENSMUSG00000091955.2	Gm9844	0.0385605	2.11405
202	ENSMUSG00000023904.10	Hcfc1r1	0.0244716	2.10909
203	ENSMUSG00000043633.6	Fam221b	0.0207313	2.10571
204	ENSMUSG00000000088.6	Cox5a	0.013878	2.10376
205	ENSMUSG00000046229.9	Scand1	0.0257607	2.10101
206	ENSMUSG00000084235.2	Gm15421	0.0388395	2.09894
207	ENSMUSG00000085342.1	Gm12254	0.0467991	2.09774
208	ENSMUSG00000002043.17	Trappc6a	0.0135168	2.09067
209	ENSMUSG00000030611.10	Mrps11	0.0390812	2.0858
210	ENSMUSG00000020018.6	Snrpf	0.0493285	2.0749
211	ENSMUSG00000015092.9	Edf1	0.0178774	2.07321
212	ENSMUSG00000022174.8	Dad1	0.0101975	2.07259
213	ENSMUSG00000069306.5	Hist1h4m	0.0264157	2.06912
214	ENSMUSG00000072407.3	Gm6419	0.0462609	2.06349
215	ENSMUSG00000006392.16	Med8	0.0292598	2.06071
216	ENSMUSG00000031231.4	Cox7b	0.0315437	2.0606
217	ENSMUSG00000100104.1	Gm5644	0.0497299	2.0562
218	ENSMUSG00000071014.10	Ndufb6	0.0319122	2.0514
219	ENSMUSG00000049760.5	2410015M20Rik	0.0312997	2.04731
220	ENSMUSG00000029632.7	Ndufa4	0.0292329	2.04609
221	ENSMUSG00000079962.2	Gm12643	0.0487314	2.0451
222	ENSMUSG00000078713.8	Tomm5	0.022426	2.045
223	ENSMUSG00000058064.5	Gm10036	0.0453611	2.03721
224	ENSMUSG00000028234.6	Rps20	0.0406318	2.03708
225	ENSMUSG00000045128.8	Rpl18a	0.0274467	2.03393
226	ENSMUSG00000078348.4	Sf3b5	0.0179278	2.03239
227	ENSMUSG00000021967.3	Mrpl57	0.0071552	2.02435
228	ENSMUSG00000039771.13	Polr2j	0.0282026	2.02157
229	ENSMUSG00000040952.16	Rps19	0.0497104	2.02147
230	ENSMUSG00000004285.12	Atp6v1f	0.0136982	2.01621
231	ENSMUSG00000032330.6	Cox7a2	0.0325256	2.00857
232	ENSMUSG00000058833.11	2810428I15Rik	0.0410711	2.00714
233	ENSMUSG00000049124.3	Gm8186	0.0495641	2.00663
234	ENSMUSG00000070167.1	Snora57	0.0378661	2.00573
235	ENSMUSG00000008668.14	Rps18	0.036693	2.00118
236	ENSMUSG00000067344.7	Rps25-ps1	0.0492434	1.98567
237	ENSMUSG00000031059.9	Ndufb11	0.0218903	1.97446
238	ENSMUSG00000070343.3	Gm10288	0.0438599	1.97357
239	ENSMUSG00000009927.8	Rps25	0.036746	1.97226
240	ENSMUSG00000037563.15	Rps16	0.0460002	1.97105
241	ENSMUSG00000061684.5	Rpl21-ps8	0.0463605	1.96796
242	ENSMUSG00000031818.12	Cox4i1	0.031072	1.96699
243	ENSMUSG00000001056.3	Nhp2	0.0146736	1.9564
244	ENSMUSG00000075010.4	AW112010	0.0213902	1.95529
245	ENSMUSG00000021102.3	Glrx5	0.0329003	1.95106
246	ENSMUSG00000043510.12	Hscb	0.029783	1.94909
247	ENSMUSG00000084830.2	Gm14539	0.0391826	1.94719
248	ENSMUSG00000095677.1	Dynlt1f	0.0479641	1.94362
249	ENSMUSG00000100222.1	Psmb6-ps2	0.0492928	1.9399
250	ENSMUSG00000058838.9	Rps27a-ps2	0.0449069	1.93608
251	ENSMUSG00000100228.1	Gm29257	0.0479237	1.93073
252	ENSMUSG00000062981.4	Mrpl42	0.0391577	1.92898
253	ENSMUSG00000083626.1	Gm4459	0.0203848	1.92239
254	ENSMUSG00000044330.8	Gm9790	0.0370861	1.92066
255	ENSMUSG00000025868.6	Higd2a	0.0268622	1.91014
256	ENSMUSG00000060467.3	Gm10080	0.0427546	1.9099
257	ENSMUSG00000059070.16	Rpl18	0.0208919	1.90613
258	ENSMUSG00000076437.10	2700094K13Rik	0.033478	1.9005
259	ENSMUSG00000001289.12	Pfdn5	0.0439657	1.89723
260	ENSMUSG00000006519.10	Cyba	0.0162373	1.89573
261	ENSMUSG00000094320.1	Gm13202	0.0434385	1.88322
262	ENSMUSG00000048758.13	Rpl29	0.0352903	1.88136
263	ENSMUSG00000034566.10	Atp5h	0.0342467	1.87368
264	ENSMUSG00000049775.16	Tmsb4x	0.0293054	1.87321
265	ENSMUSG00000028843.8	Sh3bgrl3	0.0172051	1.86969
266	ENSMUSG00000073155.12	1810058I24Rik	0.0273314	1.86893
267	ENSMUSG00000084786.9	Ubl5	0.0132017	1.86671
268	ENSMUSG00000027133.3	Nop10	0.043265	1.86591
269	ENSMUSG00000070572.7	Trmt112-ps2	0.0377942	1.86347
270	ENSMUSG00000099647.1	Gm5776	0.0471063	1.84622
271	ENSMUSG00000061787.15	Rps17	0.0287974	1.84615
272	ENSMUSG00000026087.11	Mrpl30	0.0306587	1.83647
273	ENSMUSG00000010376.14	Nedd8	0.0414525	1.83627
274	ENSMUSG00000022354.3	Ndufb9	0.0384366	1.83235
275	ENSMUSG00000036781.13	Rps27l	0.0403508	1.82799
276	ENSMUSG00000025204.10	Ndufb8	0.0180089	1.81071
277	ENSMUSG00000022890.13	Atp5j	0.0259323	1.80914
278	ENSMUSG00000059534.8	Uqcr10	0.0368218	1.80709
279	ENSMUSG00000091580.1	Gm6467	0.0463043	1.77582
280	ENSMUSG00000024067.13	Dpy30	0.0454407	1.77109
281	ENSMUSG00000045826.8	Ptprcap	0.0101018	1.76128
282	ENSMUSG00000033318.6	Gstt2	0.0258105	1.7609
283	ENSMUSG00000069744.7	Psmb3	0.0413735	1.74074
284	ENSMUSG00000057262.1	Gm10020	0.0420471	1.7308
285	ENSMUSG00000041736.7	Tspo	0.0290387	1.72767
286	ENSMUSG00000024844.14	Banf1	0.0230293	1.72761
287	ENSMUSG00000025135.12	Anapc11	0.0343633	1.71546
288	ENSMUSG00000022956.10	Atp5o	0.0281596	1.70938
289	ENSMUSG00000059355.13	Wdr83os	0.0411599	1.70771
290	ENSMUSG00000056209.7	Npm3	0.0260538	1.70132
291	ENSMUSG00000070493.3	Chchd2	0.0331688	1.6934
292	ENSMUSG00000090841.1	Myl6	0.0388328	1.68272
293	ENSMUSG00000005696.11	Sh2d1a	0.0262213	1.68046
294	ENSMUSG00000018770.9	Atp5g3	0.0285354	1.66578
295	ENSMUSG00000020766.4	Galk1	0.036219	1.65339
296	ENSMUSG00000020803.3	Txndc17	0.0454541	1.64596
297	ENSMUSG00000016344.14	Ppdpf	0.0375215	1.63578
298	ENSMUSG00000007721.5	Ccdc124	0.0115258	1.6306
299	ENSMUSG00000041571.9	Sepw1	0.0350587	1.62267
300	ENSMUSG00000060803.5	Gstp1	0.0338195	1.62153
301	ENSMUSG00000044627.11	Swi5	0.0484165	1.61929
302	ENSMUSG00000075602.10	Ly6a	0.0384573	1.61787
303	ENSMUSG00000027447.6	Cst3	0.0301185	1.61471
304	ENSMUSG00000059734.6	Ndufs8	0.0320323	1.61449
305	ENSMUSG00000020415.16	Pttg1	0.0133917	1.61308
306	ENSMUSG00000081669.1	Npm3-ps1	0.0473504	1.59563
307	ENSMUSG00000027673.12	Ndufb5	0.0275032	1.55426
308	ENSMUSG00000103653.1	Gm3934	0.047883	1.52491
309	ENSMUSG00000030978.10	Rrm1	0.0451302	1.52249
310	ENSMUSG00000057157.3	Gm6054	0.0126319	1.51785
311	ENSMUSG00000027605.18	Acss2	0.0147717	1.51273
312	ENSMUSG00000001082.12	Mfsd10	0.0372353	1.50778
313	ENSMUSG00000041126.16	H2afv	0.0365324	1.4874
314	ENSMUSG00000028964.14	Park7	0.0248269	1.45152
315	ENSMUSG00000006360.11	Crip1	0.0398369	1.43811
316	ENSMUSG00000029642.11	Polr1d	0.04083	1.43538
317	ENSMUSG00000027618.17	Nfs1	0.00325183	1.42961
318	ENSMUSG00000097703.1	Gm26623	0.0175917	1.41729
319	ENSMUSG00000020736.12	Nt5c	0.0368866	1.4161
320	ENSMUSG00000027203.15	Dut	0.0280707	1.40926
321	ENSMUSG00000032763.10	Ilvbl	0.0212923	1.3874
322	ENSMUSG00000028447.11	Dctn3	0.0467468	1.38111
323	ENSMUSG00000064208.5	Gm10145	0.0326896	1.3742
324	ENSMUSG00000069899.3	Gm12166	0.0255223	1.34592
325	ENSMUSG00000030538.15	Cib1	0.047844	1.34459
326	ENSMUSG00000015575.14	Atp6v0e	0.0469201	1.34314
327	ENSMUSG00000068391.8	Chrac1	0.0328498	1.34035
328	ENSMUSG00000030793.4	Pycard	0.0482052	1.31713
329	ENSMUSG00000018293.4	Pfn1	0.0311419	1.31669
330	ENSMUSG00000028861.13	Mrps15	0.0296998	1.30394
331	ENSMUSG00000005410.5	Mcm5	0.0402059	1.3036
332	ENSMUSG00000028837.8	Psmb2	0.0326955	1.30197
333	ENSMUSG00000030083.11	Abtb1	0.0159882	1.30021
334	ENSMUSG00000053898.12	Ech1	0.00385867	1.27032
335	ENSMUSG00000082768.1	Gm12727	0.0367801	1.23209
336	ENSMUSG00000025232.7	Hexa	0.00453404	1.22401
337	ENSMUSG00000003072.15	Atp5d	0.0482002	1.2017
338	ENSMUSG00000023947.7	Nfkbie	0.0347484	1.16698
339	ENSMUSG00000026355.11	Mcm6	0.0212295	1.1553
340	ENSMUSG00000021266.16	Wars	0.0294608	1.13686
341	ENSMUSG00000066357.6	Wdr6	0.0166773	1.09494
342	ENSMUSG00000024845.17	Tmem134	0.0419467	1.08573
343	ENSMUSG00000002870.8	Mcm2	0.03073	1.08456
344	ENSMUSG00000031933.17	Izumo1r	0.0270307	1.07261
345	ENSMUSG00000036398.13	Ppp1r11	0.0417481	1.04938
346	ENSMUSG00000032322.14	Pstpip1	0.00257873	1.04781
347	ENSMUSG00000034412.13	Tbc1d10a	0.0143772	1.02894
348	ENSMUSG00000021196.13	Pfkp	0.0137998	1.02637
349	ENSMUSG00000024556.3	Me2	0.00768025	1.02138
350	ENSMUSG00000084342.1	Gm11224	0.0401338	1.00797
351	ENSMUSG00000018677.9	Slc25a39	0.0331982	0.934648
352	ENSMUSG00000024349.9	Tmem173	0.00889946	0.887701
353	ENSMUSG00000081272.1	Gm13509	0.00228938	0.863124
354	ENSMUSG00000024696.8	Lpxn	0.0349195	0.854113
355	ENSMUSG00000001741.12	Il16	0.00473922	0.842551
356	ENSMUSG00000005981.11	Trap1	0.0145093	0.841594
357	ENSMUSG00000034165.16	Ccnd3	0.0241899	0.837339
358	ENSMUSG00000024381.15	Bin1	0.0410816	0.834885
359	ENSMUSG00000029580.14	Actb	0.0385104	0.825005
360	ENSMUSG00000022841.14	Ap2m1	0.0089447	0.816004
361	ENSMUSG00000068739.13	Sars	0.0229186	0.811906
362	ENSMUSG00000004266.15	Ptpn6	0.0147037	0.81073
363	ENSMUSG00000019432.15	Ddx39b	0.0142478	0.795684
364	ENSMUSG00000015889.7	Lta4h	0.0138693	0.79505
365	ENSMUSG00000019470.12	Xab2	0.0433626	0.795033
366	ENSMUSG00000039168.15	Dap	0.0333531	0.793887
367	ENSMUSG00000040247.5	Tbc1d10c	0.0192317	0.786206
368	ENSMUSG00000043192.4	Gm1840	0.0309476	0.774674
369	ENSMUSG00000027514.14	Zbp1	0.0494636	0.774126
370	ENSMUSG00000013593.12	Ndufs2	0.0434487	0.761262
371	ENSMUSG00000036427.5	Gpi1	0.0287838	0.7531
372	ENSMUSG00000000743.8	Chmp1a	0.045579	0.720806
373	ENSMUSG00000104913.1	Gm6560	0.0168632	0.717441
374	ENSMUSG00000032294.16	Pkm	0.0147943	0.701803
375	ENSMUSG00000059552.13	Trp53	0.0241352	0.687759
376	ENSMUSG00000003037.16	Rab8a	0.0438278	0.673231
377	ENSMUSG00000017760.15	Ctsa	0.033485	0.667571
378	ENSMUSG00000004626.14	Stxbp2	0.035892	0.659279
379	ENSMUSG00000059119.9	Nap1l4	0.0206078	0.656415
380	ENSMUSG00000018340.13	Anxa6	0.0336858	0.652478
381	ENSMUSG00000000290.13	Itgb2	0.0168024	0.633725
382	ENSMUSG00000024339.12	Tap2	0.0247586	0.626306
383	ENSMUSG00000031513.8	Leprotl1	0.0359725	0.602808
384	ENSMUSG00000021957.6	Tkt	0.046397	0.594133
385	ENSMUSG00000025428.15	Atp5a1	0.0216397	0.589137
386	ENSMUSG00000016921.14	Srsf6	0.0409304	0.588325
387	ENSMUSG00000020476.14	Dbnl	0.0435626	0.588318
388	ENSMUSG00000028788.14	Ptp4a2	0.0262317	-0.59358
389	ENSMUSG00000028525.16	Pde4b	0.0443187	-0.73437
390	ENSMUSG00000030067.17	Foxp1	0.0407421	-0.77224
391	ENSMUSG00000031007.2	Atp6ap2	0.0400833	-0.80824
392	ENSMUSG00000024097.10	Srsf7	0.042191	-0.83346
393	ENSMUSG00000071172.12	Srsf3	0.0247419	-0.86218
394	ENSMUSG00000066037.14	Hnrnpr	0.0342506	-0.91783
395	ENSMUSG00000050075.8	Gpr171	0.0439545	-0.92403
396	ENSMUSG00000001627.11	Ifrd1	0.034827	-0.96813
397	ENSMUSG00000051223.14	Bzw1	0.014194	-0.99328
398	ENSMUSG00000036461.15	Elf1	0.027106	-1.01571
399	ENSMUSG00000026012.2	Cd28	0.0360395	-1.01843
400	ENSMUSG00000066406.15	Akap13	0.0167975	-1.03602
401	ENSMUSG00000023927.15	Satb1	0.0282457	-1.0511
402	ENSMUSG00000026094.14	Stk17b	0.0145481	-1.05834
403	ENSMUSG00000000078.6	Klf6	0.00570408	-1.09628
404	ENSMUSG00000052681.7	Rap1b	0.0079326	-1.11856
405	ENSMUSG00000027193.12	Api5	0.0412189	-1.12038
406	ENSMUSG00000000001.4	Gnai3	0.0325566	-1.14388
407	ENSMUSG00000021754.17	Map3k1	0.0247634	-1.15226
408	ENSMUSG00000054604.7	Cggbp1	0.0248649	-1.16432
409	ENSMUSG00000037926.15	Ssh2	0.0353194	-1.17597
410	ENSMUSG00000029672.16	Fam3c	0.0209033	-1.17898
411	ENSMUSG00000022884.14	Eif4a2	0.0206288	-1.20072
412	ENSMUSG00000015002.16	Efr3a	0.0467455	-1.20487
413	ENSMUSG00000004535.12	Tax1bp1	0.0171971	-1.20889
414	ENSMUSG00000056429.4	Tgoln1	0.0199482	-1.22053
415	ENSMUSG00000037533.18	Rapgef6	0.0232309	-1.23198
416	ENSMUSG00000027828.12	Ssr3	0.0153693	-1.23522
417	ENSMUSG00000039770.5	Ypel5	0.0185339	-1.24161
418	ENSMUSG00000020594.14	Pum2	0.0400614	-1.25414
419	ENSMUSG00000022812.13	Gsk3b	0.0226538	-1.26046
420	ENSMUSG00000036712.15	Cyld	0.0382392	-1.27141
421	ENSMUSG00000020134.13	Peli1	0.0196105	-1.275
422	ENSMUSG00000038095.15	Sbno1	0.0472425	-1.27734
423	ENSMUSG00000019820.9	Utrn	0.0459209	-1.30748
424	ENSMUSG00000021395.10	Spin1	0.0242776	-1.3125
425	ENSMUSG00000032745.17	Gpbp1	0.0309946	-1.34268
426	ENSMUSG00000027620.16	Rbm39	0.0130693	-1.35251
427	ENSMUSG00000027787.14	Nmd3	0.0167076	-1.35887
428	ENSMUSG00000037266.18	Rsrp1	0.0308606	-1.35984
429	ENSMUSG00000025982.13	Sf3b1	0.0226532	-1.36117
430	ENSMUSG00000034640.9	Tiparp	0.0121427	-1.36523
431	ENSMUSG00000025903.14	Lypla1	0.0383665	-1.36782
432	ENSMUSG00000022051.15	Bnip3l	0.0163685	-1.37402
433	ENSMUSG00000029422.14	Rsrc2	0.0292768	-1.39337
434	ENSMUSG00000099377.1	Gm6159	0.0158957	-1.39785
435	ENSMUSG00000060096.4	Amd-ps3	0.0238546	-1.41406
436	ENSMUSG00000073639.5	Rab18	0.000744907	-1.41884
437	ENSMUSG00000096252.1	Tes3-ps	0.0278323	-1.44706
438	ENSMUSG00000021969.7	Zdhhc20	0.0204679	-1.45944
439	ENSMUSG00000022228.13	Zscan26	0.0347398	-1.47052
440	ENSMUSG00000018160.15	Med1	0.0283322	-1.47174
441	ENSMUSG00000024290.8	Rock1	0.0418887	-1.48935
442	ENSMUSG00000036934.9	4921524J17Rik	0.0309665	-1.51624
443	ENSMUSG00000068823.10	Csde1	0.0105118	-1.51748
444	ENSMUSG00000027708.14	Dcun1d1	0.0226869	-1.51998
445	ENSMUSG00000022462.6	Slc38a2	0.00903918	-1.52625
446	ENSMUSG00000075232.4	Amd1	0.00709586	-1.52843
447	ENSMUSG00000076888.1	Traj42	0.0427164	-1.54133
448	ENSMUSG00000025451.15	Paip1	0.0216913	-1.54754
449	ENSMUSG00000028649.17	Macf1	0.0286417	-1.55042
450	ENSMUSG00000000787.12	Ddx3x	0.0493226	-1.55431
451	ENSMUSG00000020130.8	Tbc1d15	0.0103625	-1.55563
452	ENSMUSG00000033392.15	Clasp2	0.0463798	-1.56599
453	ENSMUSG00000032009.8	Sesn3	0.0422347	-1.58508
454	ENSMUSG00000008200.14	Fnbp4	0.0460433	-1.58838
455	ENSMUSG00000026775.9	Yme1l1	0.00425082	-1.59291
456	ENSMUSG00000026634.16	Angel2	0.0190276	-1.61472
457	ENSMUSG00000022521.10	Crebbp	0.00219503	-1.61637
458	ENSMUSG00000002210.11	Smg9	0.001676	-1.62112
459	ENSMUSG00000021302.9	Ggps1	0.0115471	-1.66028
460	ENSMUSG00000037940.16	Inpp4b	0.00645599	-1.66769
461	ENSMUSG00000027109.16	Sp3	0.0124141	-1.68691
462	ENSMUSG00000024991.7	Eif3a	0.00656545	-1.68792
463	ENSMUSG00000079363.7	Gbp4	0.0091434	-1.71169
464	ENSMUSG00000053289.7	Ddx10	0.022661	-1.71926
465	ENSMUSG00000029249.15	Rest	0.0202173	-1.73837
466	ENSMUSG00000027660.16	Skil	0.00705599	-1.7487
467	ENSMUSG00000021488.7	Nsd1	0.0196023	-1.75722
468	ENSMUSG00000026034.17	Clk1	0.0111865	-1.76328
469	ENSMUSG00000020385.16	Clk4	0.0198893	-1.77184
470	ENSMUSG00000031925.16	Maml2	0.0315222	-1.77321
471	ENSMUSG00000020290.14	Xpo1	0.0166989	-1.77371
472	ENSMUSG00000025782.12	Taf3	0.0457094	-1.8242
473	ENSMUSG00000023852.13	Chd1	0.0159688	-1.82584
474	ENSMUSG00000022201.15	Zfr	0.00658052	-1.8369
475	ENSMUSG00000109472.1	Gm18943	0.0365771	-1.83835
476	ENSMUSG00000099757.1	BE692007	0.0422408	-1.88002
477	ENSMUSG00000026434.12	Nucks1	0.0311578	-1.89139
478	ENSMUSG00000026484.13	Rnf2	0.00164459	-1.89221
479	ENSMUSG00000038608.15	Dock10	0.0214054	-1.92188
480	ENSMUSG00000032253.13	Phip	0.040099	-1.92545
481	ENSMUSG00000058355.7	Abce1	0.00896222	-1.93579
482	ENSMUSG00000026064.15	Ptp4a1	0.0289627	-1.94257
483	ENSMUSG00000006740.13	Kif5b	0.0133145	-1.95789
484	ENSMUSG00000086503.3	Xist	0.00856264	-1.96435
485	ENSMUSG00000024054.13	Smchd1	0.0217947	-1.99948
486	ENSMUSG00000028522.16	Mier1	0.00642512	-2.00277
487	ENSMUSG00000078671.11	Chd2	0.0207985	-2.0115
488	ENSMUSG00000010608.15	Rbm25	0.0012498	-2.01607
489	ENSMUSG00000037730.13	Mynn	0.00934076	-2.02279
490	ENSMUSG00000023025.15	Larp4	0.0323991	-2.02907
491	ENSMUSG00000033004.14	Mycbp2	0.0147312	-2.04113
492	ENSMUSG00000041408.16	Wapl	0.0105602	-2.05756
493	ENSMUSG00000085603.2	Gm11346	0.0352445	-2.09944
494	ENSMUSG00000041328.16	Pcf11	0.0434226	-2.11563
495	ENSMUSG00000037486.17	Asxl2	0.0319678	-2.11629
496	ENSMUSG00000040253.15	Gbp7	0.00190264	-2.14249
497	ENSMUSG00000040785.18	Ttc3	0.027416	-2.19172
498	ENSMUSG00000060429.11	Sntb1	0.0456194	-2.20068
499	ENSMUSG00000038346.18	Zfp384	0.0494	-2.21844
500	ENSMUSG00000036822.6	Topors	0.024737	-2.22284
501	ENSMUSG00000092341.2	Malat1	0.0125353	-2.25158
502	ENSMUSG00000062901.2	Klhl24	0.0133671	-2.28728
503	ENSMUSG00000031229.16	Atrx	0.016822	-2.2954
504	ENSMUSG00000032217.12	Rnf111	0.0397197	-2.29905
505	ENSMUSG00000040297.12	Suco	0.0167008	-2.32168
506	ENSMUSG00000018481.9	Appbp2	0.000330864	-2.32367
507	ENSMUSG00000029298.15	Gbp9	0.0189609	-2.34408
508	ENSMUSG00000036391.16	Sec24a	0.0236635	-2.34449
509	ENSMUSG00000026393.10	Nek7	0.00866165	-2.37104
510	ENSMUSG00000035021.13	Baz1a	0.0379954	-2.42561
511	ENSMUSG00000063286.7	Gm8995	0.00646093	-2.43673
512	ENSMUSG00000036333.10	Kidins220	0.0306341	-2.49636
513	ENSMUSG00000039361.10	Picalm	0.0214422	-2.50658
514	ENSMUSG00000101970.6	1810026B05Rik	0.0243281	-2.50664
515	ENSMUSG00000053470.13	Kdm3a	0.00178347	-2.52245
516	ENSMUSG00000021109.13	Hif1a	0.000166575	-2.5378
517	ENSMUSG00000047515.8	BC049715	0.0489641	-2.56901
518	ENSMUSG00000001280.12	Sp1	0.0302873	-2.60229
519	ENSMUSG00000020863.15	Luc7l3	0.00939796	-2.60331
520	ENSMUSG00000021188.14	Trip11	0.0438299	-2.61181
521	ENSMUSG00000027677.17	Ttc14	0.0269144	-2.61216
522	ENSMUSG00000026491.13	Ahctf1	0.0302714	-2.69191
523	ENSMUSG00000019943.9	Atp2b1	0.0040725	-2.70923
524	ENSMUSG00000052748.14	Swt1	0.0344355	-2.713
525	ENSMUSG00000097589.9	Dleu2	0.0258087	-2.72308
526	ENSMUSG00000082953.3	Gm13217	0.035332	-2.73382
527	ENSMUSG00000078919.10	Dpm1	0.0210832	-2.81722
528	ENSMUSG00000072612.2	Gm10382	0.0303268	-2.83324
529	ENSMUSG00000042599.8	Kdm7a	0.0364732	-2.86556
530	ENSMUSG00000022361.14	Zhx1	0.0177791	-2.88824
531	ENSMUSG00000032449.13	Slc25a36	0.00156144	-2.9355
532	ENSMUSG00000102212.1	C230085N15Rik	0.0482321	-2.9378
533	ENSMUSG00000043384.15	Gprasp1	0.0400669	-2.95329
534	ENSMUSG00000044982.6	Sft2d3	0.0404833	-2.99821
535	ENSMUSG00000091971.3	Hspa1a	0.0152644	-3.03851
536	ENSMUSG00000050310.8	Rictor	0.0148351	-3.18616
537	ENSMUSG00000083767.1	Gm11405	0.00948869	-3.20446
538	ENSMUSG00000102976.5	Zc3h11a	0.00189223	-3.22103
539	ENSMUSG00000059005.13	Hnrnpa3	0.00045507	-3.24121
540	ENSMUSG00000056763.16	Cspp1	0.0433548	-3.30538
541	ENSMUSG00000069893.10	9930111J21Rik1	0.02575	-3.30891
542	ENSMUSG00000022533.13	Atp13a3	0.043691	-3.50927
543	ENSMUSG00000017291.13	Taok1	0.0291205	-3.61815
544	ENSMUSG00000023274.14	Cd4	0.00798205	-3.62477
545	ENSMUSG00000027340.15	Slc23a2	0.0292053	-3.62572
546	ENSMUSG00000049470.13	Aff4	0.0107083	-3.63351
547	ENSMUSG00000059713.12	Rcan3	0.0116836	-3.71559
548	ENSMUSG00000021470.17	Ercc6l2	0.0404712	-3.75899
549	ENSMUSG00000025898.5	Cwf19l2	0.0446699	-3.76096
550	ENSMUSG00000020362.13	Cnot6	0.0284137	-3.77976
551	ENSMUSG00000023965.13	Fbxl17	0.0440995	-3.91977
552	ENSMUSG00000024691.13	Fam111a	0.00344944	-3.96578
553	ENSMUSG00000031278.12	Acsl4	0.00803686	-3.98598
554	ENSMUSG00000025241.15	Fyco1	0.0421114	-3.99889
555	ENSMUSG00000026571.12	Dcaf6	0.0468232	-4.02312
556	ENSMUSG00000050029.7	Rap2c	0.00447829	-4.11588
557	ENSMUSG00000058093.12	Zfp729b	0.0438068	-4.12699
558	ENSMUSG00000046404.5	Yod1	0.0417978	-4.12867
559	ENSMUSG00000040528.15	Milr1	0.0135588	-4.18786
560	ENSMUSG00000039701.11	Usp53	0.0178084	-4.28177
561	ENSMUSG00000074733.14	Zfp950	0.0351681	-4.33781
562	ENSMUSG00000090958.2	Lrrc32	0.00353667	-4.63806
563	ENSMUSG00000021843.16	Ktn1	0.0101196	-4.84439
564	ENSMUSG00000056342.16	Usp34	0.00396092	-4.93151
565	ENSMUSG00000027201.16	Myef2	0.00257777	-5.11589
566	ENSMUSG00000102721.1	A630081D01Rik	0.0216372	-5.17091
567	ENSMUSG00000041471.8	Fam35a	0.0326271	-5.21797
568	ENSMUSG00000003418.11	St8sia6	0.018314	-5.28877
569	ENSMUSG00000026565.18	Pou2f1	0.0108096	-5.36685
570	ENSMUSG00000038663.7	Fsd2	0.0468176	-5.45378
571	ENSMUSG00000054737.11	Zfp182	0.0269494	-5.53722
572	ENSMUSG00000044502.16	Bod1	0.0411027	-5.5669
573	ENSMUSG00000042742.7	B630005N14Rik	0.0441629	-5.6191
574	ENSMUSG00000087370.2	Tmem170b	0.0341827	-5.66798
575	ENSMUSG00000000804.14	Usp32	0.0233291	-5.72162
576	ENSMUSG00000026073.13	Il1r2	0.0448182	-5.76998
577	ENSMUSG00000021200.14	Asb2	0.00385521	-5.8221
578	ENSMUSG00000027111.15	Itga6	0.000492115	-5.83462
579	ENSMUSG00000024241.6	Sos1	0.026854	-5.84855
580	ENSMUSG00000037129.7	Tmprss13	0.0234295	-5.88613
581	ENSMUSG00000062866.15	Phactr2	0.0146825	-6.00814
582	ENSMUSG00000020954.15	Strn3	0.00121627	-6.30595
583	ENSMUSG00000030747.5	Dgat2	0.0372836	-6.31371
584	ENSMUSG00000033721.16	Vav3	0.0287448	-6.69456
585	ENSMUSG00000013878.18	Rnf170	0.00725032	-6.74418
586	ENSMUSG00000006378.13	Gcat	0.00321806	-6.78738
587	ENSMUSG00000022064.9	Pibf1	0.0047638	-6.78924
588	ENSMUSG00000053347.14	Zfp943	0.001108	-7.10193
589	ENSMUSG00000108633.1	Gm44694	0.0103587	-7.48629
590	ENSMUSG00000055435.6	Maf	0.00217277	-7.61446
591	ENSMUSG00000015882.17	Lcorl	0.00345834	-7.66512
592	ENSMUSG00000074166.7	AW146154	0.00334557	-7.90314
593	ENSMUSG00000049230.8	Gm9833	0.00265189	-7.92567
594	ENSMUSG00000025014.12	Dntt	0.00255501	-7.97851
595	ENSMUSG00000031333.7	Abcb7	0.00010685	-8.03448
596	ENSMUSG00000031342.17	Gpm6b	0.0108082	-8.14058
597	ENSMUSG00000104069.1	Gm37198	0.00230646	-8.70699
598	ENSMUSG00000020590.15	Snx13	0.000869033	-8.93801
599	ENSMUSG00000031132.1	Cd40lg	2.81e-05	-9.09964
600	ENSMUSG00000107362.1	Gm42724	0.00334443	-9.26958
601	ENSMUSG00000044150.12	A830080D01Rik	0.00385729	-9.28716
602	ENSMUSG00000037820.15	Tgm2	0.0027861	-9.30594
603	ENSMUSG00000022105.6	Rb1	0.00105656	-9.72092
604	ENSMUSG00000071291.10	Zfp58	0.00107244	-10.1315
605	ENSMUSG00000026098.13	Pms1	0.000347473	-10.7108
606	ENSMUSG00000042446.16	Zmym4	0.0004547	-11.4536
607	ENSMUSG00000022514.14	Il1rap	0.00013041	-12.3324
